# Supplementary material for: Influence of Bentonite Particles on the Mechanical Properties of Polyester–Sisal Fiber Composites
Source: Polymers (Basel). 2023 Sep 30;15(19):3963. doi: 10.3390/polym15193963 (PMC10575223; doi:10.3390/polym15193963)
Supplement: Supplementary file 1 [file polymers-15-03963-s001.zip]

Archive with 1 entries (1 files):
- polymers-2593692-supplementary.pdf
